# Supplementary material for: Electroconductive Nanofibrous Scaffolds Enable Neuronal Differentiation in Response to Electrical Stimulation without Exogenous Inducing Factors
Source: Bioengineering (Basel). 2023 Dec 18;10(12):1438. doi: 10.3390/bioengineering10121438 (PMC10740536; doi:10.3390/bioengineering10121438)
Supplement: Supplementary file 1 [file bioengineering-10-01438-s001.zip]

Archive with 1 entries (1 files):
- bioengineering-2736202-supplementary.pdf
